# Supplementary material for: Global prevalence of Clostridioides difficile in 17,148 food samples from 2009 to 2019: a systematic review and meta-analysis
Source: J Health Popul Nutr. 2023 Apr 18;42:36. doi: 10.1186/s41043-023-00369-3 (PMC10114346; doi:10.1186/s41043-023-00369-3)
Supplement: Supplementary file 1 — Additional file 1. The ribotypes of the studies. [file 41043_2023_369_MOESM1_ESM.xls]

## Sheet: Table S2
	Table S1. The number of antibiotic resistance cases of C. difficile
	Study	C. difficile No.	Resistance to (No.)
			Amoxicillin-clavulanic acid	Ampicillin	Chloramphenicol	Ciprofloxacin	Clindamycin	Cefotaxime	Doxycycline	Erythromycin	Cefoxitin	Gatifloxacin	Gentamicin	Imipenem	Levofloxacin	Meropenem	Metronidazole	Moxifloxacin	Nalidixic acid	Penicillin	Piperacillin	Rifampin	Tetracycline	Piperacillin-tazobactam	Vancomycin
	Primavilla et al.	2					0										0	1							0
	Agnoletti et al.	113					20			25							0	11				10			1
	Bakri et al.	3					3	3		1							0	1							0
	Jobstl et al.	3					1										0	1							0
	Rivas et al.	1	0				0									0	0	0		0					0
	Gomez et al.	4				4	4										0	0				0			0
	Kalchayanand et al.	18	0	0	0		6				18			2		0	0			0	0		8	0
	Eckert et al.	3															0								0
	Visser et al.	3					1										0	1				0			0
	Metcalf et al.-1	7					7								6		0								0
	Harvey et al.-2	7	0	7	0	7	7				7			7			0						1	0	0
	Ersoz et al.	2					0										1	0					1		2
	Kouassi et al.	49		9	3	48	40	48	1	4			48				0		48				1		0
	Lee et al.	45					14										0	2							2
	Metcalf et al.-2	5					0										0								0
	Mooyottu et al.	2		0		2	0			2	2						0	2				0	2		2
	Norman et al.	3	0	1	0		3				3	0		3			0						0	0	0
	Rahimi et al.-1	13		10	2	12	13		3	10			13				0		13				8		0
	Rodriguez et al.-1	8			0		2			1							0	2				0	2		0
	Troian et al.	36				36	11			14							0	7							0
	Varshney et al.	31					4										0	2							0
	Rahimi et al.-2	5		3	1	5	5		0	4			5				0		5			4	3		0
	Hampikyan et al.	161	2	58			48	157						145			42						4		5
	Han et al.	41					41	41		0							0								0
	Kochakkhani et al.	8			3	7	8			7							0		0				5		0
	Nayebpour et al.	26		24			10									3	15	17		22	12				10
	Songer et al.	37					36					4			4			4
